# Supplementary material for: Targeting Prohibitins to Inhibit Melanoma Growth and Overcome Resistance to Targeted Therapies
Source: Cells. 2023 Jul 14;12(14):1855. doi: 10.3390/cells12141855 (PMC10378173; doi:10.3390/cells12141855)
Supplement: Supplementary file 1 [file cells-12-01855-s001.zip]

Archive with 1 entries (1 files):
- cells-2418165-supplementary.pdf
